# Supplementary material for: Copper(II) and Zinc(II) Complexes with Bacterial Prodigiosin Are Targeting Site III of Bovine Serum Albumin and Acting as DNA Minor Groove Binders
Source: Int J Mol Sci. 2024 Aug 1;25(15):8395. doi: 10.3390/ijms25158395 (PMC11313072; doi:10.3390/ijms25158395)
Supplement: Supplementary file 1 [file ijms-25-08395-s001.zip]

Archive with 1 entries (1 files):
- ijms-3093555-supplementary.pdf
